# Supplementary material for: Neither influence nor selection: Examining co-evolution of political orientation and social networks in the NetSense and NetHealth studies
Source: PLoS One. 2020 May 29;15(5):e0233458. doi: 10.1371/journal.pone.0233458 (PMC7259602; doi:10.1371/journal.pone.0233458)
Supplement: S1 File — (ZIP) [file pone.0233458.s003.zip]

Archive with 1 entries (1 files):
- netsense.rda
